# Supplementary material for: Exploring the Impact of Nitrogen Doping on the Optical Properties of Carbon Dots Synthesized from Citric Acid
Source: Nanomaterials (Basel). 2023 Apr 12;13(8):1344. doi: 10.3390/nano13081344 (PMC10141696; doi:10.3390/nano13081344)
Supplement: Supplementary file 1 [file nanomaterials-13-01344-s001.zip]

Archive with 1 entries (1 files):
- nanomaterials-2331824-supplementary.pdf
